# Supplementary material for: Effect of partial substitution of rice with sorghum and inclusion of hydrolyzable tannins on digestibility and postprandial glycemia in adult dogs
Source: PLoS One. 2019 May 16;14(5):e0208869. doi: 10.1371/journal.pone.0208869 (PMC6522124; doi:10.1371/journal.pone.0208869)
Supplement: S1 Dataset — (XLSX) [file pone.0208869.s001.xlsx]

## Sheet: Digestibility
Animal	Tratamento	Período	MS (%) Ração	CZ (%MS) Ração	MO (%) Ração	EEHA (%MS) Ração	PB (%MS) Ração	FB (%MS) Ração	Carb (%MS) Ração	EB (kcal/kg MS) Ração	MS Fezes60 (%)	MS Fezes105 (%)	MS FezesTotal (%)	CZ Fezes(%MS)	MO Fezes (%MS)	EEHA Fezes (%MS)	PB Fezes (%MS)	FB Fezes (%MS)	Carb Fezes (%MS)	EB Fezes (kcal/kg MS)	Fezes Total (g)	Fezes dia (g)	Fezes MS (g)	Fezes MS (g/dia)	Cons Total (g)	Cons dia (g)	Cons T MS (g)	Cons dia MS (g)	CDAMN (%)	CDAMS (%)	CDAEB (%)	ED MS (kcal/kg)	EM MS (kcal/kg) estimada FEDIAF	EM MN (kcal/kg) estimada FEDIAF	EM MS (kcal/kg) estimada AAFCO	EM MN (kcal/kg) estimada AAFCO	Cons MM (g)	Fezes MM (g)	CDAMM (%)	Cons MO (g)	Fezes MO (g)	CDAMO (%)	Cons EE (g)	Fezes EE (g)	CDAEEHA (%)	P. Endógena EE (g)	% EE Endógeno/ EE Cons	P. Endógena EE (g/dia)	EE Fezes - Endógeno (g)
Lili	Arroz	1	91.6	6.34	93.66	8.99	19.46	3.64	65.21	4903	46.11	95.335	43.959	23.28	76.72	2.68	15.46	14.29	58.58	3973	474.6	94.92	208.629	41.7259	1157	231.4	1059.81	211.962	58.9801	80.3145	84.0484	4120.9	3915.69	3586.77	3727.6	3414.48	67.1921	48.5689	27.7163	992.62	160.06	83.875	95.2771	5.59126	94.1316	#REF!	#REF!	#REF!	#REF!
Savanah	Arroz	1	91.6	6.34	93.66	8.99	19.46	3.64	65.21	4903	41.43	94.73	39.2466	22.68	77.32	3.81	13.97	15.2	59.54	3973	406.8	81.36	159.655	31.9311	1105	221	1012.18	202.436	63.1855	84.2266	87.2185	4276.32	4060.62	3719.52	3727.6	3414.48	64.1722	36.2098	43.574	948.008	123.445	86.9784	90.995	6.08287	93.3152	#REF!	#REF!	#REF!	#REF!
Bituca	Arroz	2	91.6	6.34	93.66	8.99	19.46	3.64	65.21	4903	42.41	95.455	40.4825	23.72	76.28	4.45	14.53	12.81	57.3	3966	416.2	83.24	168.488	33.6976	930	186	851.88	170.376	55.2473	80.2216	84.0014	4118.59	3911.26	3582.72	3727.6	3414.48	54.0092	39.9654	26.0027	797.871	128.523	83.8918	76.584	7.49772	90.2098	#REF!	#REF!	#REF!	#REF!
Sam	Arroz	2	91.6	6.34	93.66	8.99	19.46	3.64	65.21	4903	38.27	96.43	36.9038	22.81	77.19	4.28	15.59	12.63	57.32	3926	451.7	90.34	166.694	33.3389	1010	202	925.16	185.032	55.2772	81.9821	85.5725	4195.62	3987.48	3652.53	3727.6	3414.48	58.6551	38.023	35.1754	866.505	128.671	85.1505	83.1719	7.13452	91.422	#REF!	#REF!	#REF!	#REF!
Alemão	Arroz	3	91.6	6.34	93.66	8.99	19.46	3.64	65.21	4903	42.93	93.675	40.2147	24.98	75.02	3.3	17.09	13.36	54.63	4004	571.9	114.38	229.988	45.9975	1330	266	1218.28	243.656	57	81.1219	84.5834	4147.12	3944.2	3612.89	3727.6	3414.48	77.239	57.4509	25.6192	1141.04	172.537	84.879	109.523	7.5896	93.0703	#REF!	#REF!	#REF!	#REF!
Evita	Arroz	3	91.6	6.34	93.66	8.99	19.46	3.64	65.21	4903	37.42	93.72	35.07	25.16	74.84	3.1	16.84	14.82	54.9	3950	596.9	119.38	209.333	41.8666	1110	222	1016.76	203.352	46.2252	79.4118	83.4135	4089.76	3889.85	3563.11	3727.6	3414.48	64.4626	52.6682	18.2965	952.297	156.665	83.5488	91.4067	6.48932	92.9006	#REF!	#REF!	#REF!	#REF!
Queixinho	Arroz	3	91.6	6.34	93.66	8.99	19.46	3.64	65.21	4903	38.8	92.72	35.9754	27.03	72.97	3.5	17.38	12.15	52.09	3795	525.9	105.18	189.194	37.8389	1200	240	1099.2	219.84	56.175	82.788	86.6776	4249.8	4043.95	3704.26	3727.6	3414.48	69.6893	51.1393	26.6182	1029.51	138.055	86.5902	98.8181	6.6218	93.299	#REF!	#REF!	#REF!	#REF!
Alemão	A+S	1	87.01	7.11	92.89	8.71	20.75	4.21	63.43	4881	42.2	95.95	40.4909	21.5	78.5	3.69	16.9	14.38	57.91	4060	543	108.6	219.866	43.9731	1195	239	1039.77	207.954	54.5607	78.8544	82.4112	4022.49	3807.78	3313.15	3686.65	3207.75	73.9276	47.2711	36.0576	965.842	172.594	82.1302	90.5639	8.11304	91.0416	#REF!	#REF!	#REF!	#REF!
Coisinha	A+S	1	87.01	7.11	92.89	8.71	20.75	4.21	63.43	4881	40.27	95.525	38.4679	21.28	78.72	3.83	17.44	15.32	57.45	4050	548.8	109.76	211.112	42.2224	1122	224.4	976.252	195.25	51.0873	78.3753	82.0569	4005.2	3792.97	3300.26	3686.65	3207.75	69.4115	44.9246	35.2779	906.841	166.187	81.674	85.0316	8.08559	90.4911	#REF!	#REF!	#REF!	#REF!
Sam	A+S	1	87.01	7.11	92.89	8.71	20.75	4.21	63.43	4881	37.26	95.535	35.5963	21.7	78.3	2.81	16.6	13.66	58.89	3998	692.4	138.48	246.469	49.2938	1089	217.8	947.539	189.508	36.4187	73.9885	78.6941	3841.06	3635.66	3163.39	3686.65	3207.75	67.37	53.4838	20.6119	880.169	192.985	78.0741	82.5306	6.92578	91.6082	#REF!	#REF!	#REF!	#REF!
Evita	A+S	2	87.01	7.11	92.89	8.71	20.75	4.21	63.43	4881	39.25	95.285	37.3994	22.56	77.44	5.77	18.31	12.81	53.36	4056	562.4	112.48	210.334	42.0668	1080	216	939.708	187.942	47.9259	77.6171	81.4003	3973.15	3765	3275.93	3686.65	3207.75	66.8132	47.4514	28.9791	872.895	162.883	81.3399	81.8486	12.1363	85.1723	#REF!	#REF!	#REF!	#REF!
Queixinho	A+S	2	87.01	7.11	92.89	8.71	20.75	4.21	63.43	4881	40.5	94.61	38.3171	21.78	78.22	6.37	15.84	13.19	56.01	4037	561	112.2	214.959	42.9917	1150	230	1000.62	200.123	51.2174	78.5173	82.232	4013.75	3796.91	3303.69	3686.65	3207.75	71.1437	46.818	34.1924	929.471	168.141	81.9101	87.1536	13.6929	84.2888	#REF!	#REF!	#REF!	#REF!
Bituca	A+S	3	87.01	7.11	92.89	8.71	20.75	4.21	63.43	4881	41.9	93.33	39.1053	24.07	75.93	4.01	17.76	12.45	54.16	4012	511.3	102.26	199.945	39.989	1140	228	991.914	198.383	55.1491	79.8425	83.4313	4072.28	3857.66	3356.55	3686.65	3207.75	70.5251	48.1268	31.7593	921.389	151.818	83.5229	86.3957	8.0178	90.7197	#REF!	#REF!	#REF!	#REF!
Chica	A+S	3	87.01	7.11	92.89	8.71	20.75	4.21	63.43	4881	39.19	92.835	36.382	22.78	77.22	3.58	18.01	12.65	55.63	4183	503.1	100.62	183.038	36.6076	1200	240	1044.12	208.824	58.075	82.4696	84.9765	4147.7	3927.8	3417.57	3686.65	3207.75	74.2369	41.6961	43.8338	969.883	141.342	85.4269	90.9429	6.55276	92.7946	#REF!	#REF!	#REF!	#REF!
Chica	A+TH	1	88.23	7.54	92.46	9.05	21.51	3.64	61.9	4799	44.52	95.35	42.4498	27.01	72.99	4.39	16.21	12.91	52.39	3769	368.5	73.7	156.428	31.2855	1127	225.4	994.352	198.87	67.3026	84.2684	87.6448	4206.08	3969.08	3501.92	3688.6	3254.45	74.9741	42.2511	43.6458	919.378	114.176	87.5811	89.9889	6.86717	92.3689	#REF!	#REF!	#REF!	#REF!
Evita	A+TH	1	88.23	7.54	92.46	9.05	21.51	3.64	61.9	4799	41.23	94.855	39.1087	26.58	73.42	2.51	14.68	12.37	56.23	3762	430	86	168.167	33.6335	1088	217.6	959.942	191.988	60.4779	82.4815	86.267	4139.95	3903.23	3443.82	3688.6	3254.45	72.3797	44.6989	38.2438	887.563	123.469	86.089	86.8748	4.221	95.1413	#REF!	#REF!	#REF!	#REF!
Alemão	A+TH	2	88.23	7.54	92.46	9.05	21.51	3.64	61.9	4799	46.82	96.075	44.9823	27.13	72.87	4.49	15.33	12.57	53.05	3825	478.2	95.64	215.105	43.0211	1130	226	996.999	199.4	57.6814	78.4247	82.8036	3973.75	3746.21	3305.28	3688.6	3254.45	75.1737	58.3581	22.369	921.825	156.747	82.996	90.2284	9.65823	89.2958	#REF!	#REF!	#REF!	#REF!
Coisinha	A+TH	2	88.23	7.54	92.46	9.05	21.51	3.64	61.9	4799	43.34	94.475	40.9455	26.82	73.18	4	16.29	13.06	52.89	3826	505.5	101.1	206.979	41.3959	1100	220	970.53	194.106	54.0455	78.6736	82.9975	3983.05	3757.6	3315.33	3688.6	3254.45	73.178	55.5119	24.1413	897.352	151.467	83.1206	87.833	8.27917	90.574	#REF!	#REF!	#REF!	#REF!
Savanah	A+TH	2	88.23	7.54	92.46	9.05	21.51	3.64	61.9	4799	40.88	96.12	39.2939	24.9	75.1	4.06	15.47	12.07	55.57	3882	507.89	101.578	199.57	39.9139	1150	230	1014.64	202.929	55.8357	80.3311	84.0895	4035.45	3804.61	3356.81	3688.6	3254.45	76.5042	49.6928	35.0457	938.141	149.877	84.0241	91.8254	8.10252	91.1762	#REF!	#REF!	#REF!	#REF!
Lili	A+TH	3	88.23	7.54	92.46	9.05	21.51	3.64	61.9	4799	46.53	93.54	43.5242	30.12	69.88	2.34	12.66	11.26	54.88	3703	440.6	88.12	191.767	38.3535	1160	232	1023.47	204.694	62.0172	81.263	85.5422	4105.17	3865.94	3410.92	3688.6	3254.45	77.1695	57.7604	25.1513	946.299	134.007	85.8388	92.6239	4.48736	95.1553	#REF!	#REF!	#REF!	#REF!
Sam	A+TH	3	88.23	7.54	92.46	9.05	21.51	3.64	61.9	4799	40.5	93.435	37.8412	30.44	69.56	2.23	14.75	10.7	52.58	3600	442.8	88.56	167.561	33.5121	1060	212	935.238	187.048	58.2264	82.0836	86.5599	4154.01	3918.17	3457	3688.6	3254.45	70.5169	51.0055	27.6692	864.721	116.555	86.5211	84.639	3.7366	95.5852	#REF!	#REF!	#REF!	#REF!
Bituca	A+S+TH	1	90.27	7.39	92.61	8.8	18.68	4.13	65.13	4815	39.93	92.195	36.8135	23.7	76.3	2.98	15.52	12.99	57.8	4024	536.6	107.32	197.541	39.5082	954.5	190.9	861.627	172.325	43.7821	77.0735	80.8398	3892.44	3703.41	3343.07	3681.35	3323.15	63.6742	46.8172	26.4738	797.953	150.724	81.1112	75.8232	5.88672	92.2362	#REF!	#REF!	#REF!	#REF!
Queixinho	A+S+TH	1	90.27	7.39	92.61	8.8	18.68	4.13	65.13	4815	39.42	94.865	37.3958	22.87	77.13	3.26	15.34	13.43	58.53	3914	561	112.2	209.79	41.9581	1017	203.4	918.046	183.609	44.8378	77.1482	81.4243	3920.58	3730.9	3367.88	3681.35	3323.15	67.8436	47.9791	29.2799	850.202	161.811	80.9679	80.788	6.83917	91.5344	#REF!	#REF!	#REF!	#REF!
Chica	A+S+TH	2	90.27	7.39	92.61	8.8	18.68	4.13	65.13	4815	39.43	95.24	37.5531	23.06	76.94	4.31	17.81	10.94	54.82	4079	593.5	118.7	222.878	44.5756	1150	230	1038.11	207.621	48.3913	78.5303	81.8121	3939.25	3753.55	3388.33	3681.35	3323.15	76.716	51.3956	33.0053	961.389	171.482	82.1631	91.3532	9.60603	89.4847	#REF!	#REF!	#REF!	#REF!
Lili	A+S+TH	2	90.27	7.39	92.61	8.8	18.68	4.13	65.13	4815	43.94	94.76	41.6375	24.01	75.99	6.28	15.66	12.3	54.05	3984	560.8	112.16	233.503	46.7007	1130	226	1020.05	204.01	50.3717	77.1087	81.0594	3903.01	3714.32	3352.92	3681.35	3323.15	75.3818	56.0642	25.6264	944.669	177.439	81.2168	89.7645	14.664	83.6639	#REF!	#REF!	#REF!	#REF!
Coisinha	A+S+TH	3	90.27	7.39	92.61	8.8	18.68	4.13	65.13	4815	41.87	93.095	38.9789	26.32	73.68	3.11	17.03	10.07	53.54	3922	534	106.8	208.147	41.6294	1060	212	956.862	191.372	49.6226	78.2469	82.2813	3961.84	3774.65	3407.38	3681.35	3323.15	70.7121	54.7843	22.5248	886.15	153.363	82.6934	84.2039	6.47338	92.3123	#REF!	#REF!	#REF!	#REF!
Savanah	A+S+TH	3	90.27	7.39	92.61	8.8	18.68	4.13	65.13	4815	38.25	92.985	35.5668	23.83	76.17	2.65	16.28	10.53	57.24	4057	807.6	161.52	287.237	57.4474	1260	252	1137.4	227.48	35.9048	74.7462	78.7218	3790.45	3608.34	3257.25	3681.35	3323.15	84.054	68.4486	18.5659	1053.35	218.789	79.2292	100.091	7.61179	92.3952	#REF!	#REF!	#REF!	#REF!
[truncated: 14 more columns]

## Sheet: Urine
Animal	Tratamento	Período	Volume Total (mL)	Urina Total MS (%)	PB Urina (MS %)	EB Urina (kcal/kg MS)	Urina MS (mL)	PB urina g/d (MN)
Lili	Arroz	1	5075	1.77	4.22	2333	89.8275	5.275
Savanah	Arroz	1	2505	1.62	3.35	2149	40.581	4.1875
Bituca	Arroz	2	675	4.63	16.09	2434	31.2525	20.1125
Sam	Arroz	2	2615	2	4.86	2335	52.3	6.075
Alemão	Arroz	3	995	8.19	11.36	2462	81.4905	14.2
Evita	Arroz	3	2145	3.28	5.71	2231	70.356	7.1375
Queixinho	Arroz	3	1065	4.68	10.99	2375	49.842	13.7375
Alemão	A+S	1	985	10.14	19.11	2474	99.879	23.8875
Coisinha	A+S	1	1080	5.01	10.73	2353	54.108	13.4125
Sam	A+S	1	1945	3.09	7.58	2240	60.1005	9.475
Evita	A+S	2	2085	2.17	7.14	2243	45.2445	8.925
Queixinho	A+S	2	865	7.77	17.54	2283	67.2105	21.925
Bituca	A+S	3	1055	4.76	7.31	2375	50.218	9.1375
Chica	A+S	3	6045	1.09	1.62	2299	65.8905	2.025
Chica	A+TH	1	1635	5.73	11.42	2352	93.6855	14.275
Evita	A+TH	1	1780	4.56	10.08	2234	81.168	12.6
Alemão	A+TH	2	940	4.29	13.7	2548	40.326	17.125
Coisinha	A+TH	2	1492	5.27	10.67	2392	78.6284	13.3375
Savanah	A+TH	2	2555	1.13	3.35	2601	28.8715	4.1875
Lili	A+TH	3	4180	1.99	3.23	2258	83.182	4.0375
Sam	A+TH	3	2295	1.93	3.61	2273	44.2935	4.5125
Bituca	A+S+TH	1	725	6	12.98	2264	43.5	16.225
Queixinho	A+S+TH	1	600	6.77	15.65	2449	40.62	19.5625
Chica	A+S+TH	2	5620	1.32	3.16	2376	74.184	3.95
Lili	A+S+TH	2	4825	0.99	4.56	2328	47.7675	5.7
Coisinha	A+S+TH	3	1260	5.21	8.99	2440	65.646	11.2375
Savanah	A+S+TH	3	3460	2.21	4.03	2438	76.466	5.0375

## Sheet: Urinary pH
Animal	Tratamento	Período	pH	pH	pH	pH	pH	pH Médio
Lili	Arroz	1	7.34	7.1	7.26	7.32	6.91	7.186
Savanah	Arroz	1	7.74	7.68	7.43	7.52	7.09	7.492
Bituca	Arroz	2	7.08	7.92	7.17	7.61	7.71	7.498
Sam	Arroz	2	7.52	7.42	8.55	8.83	7.74	8.012
Alemão	Arroz	3	7.31	7.18	7.34	7.04		7.2175
Evita	Arroz	3	6.89	6.89	6.55	6.86	6.75	6.788
Queixinho	Arroz	3	8.58	7.58	7.21	7.86	7.33	7.712
Alemão	A+S	1	7.3	7.13	7.94	7.12	7.21	7.34
Coisinha	A+S	1	8.66	7.26	9.4	7.23	7.05	7.92
Sam	A+S	1	7.6	7.28	8.76	7.29	7.24	7.634
Evita	A+S	2	6.87	7.19	7.18	6.82	6.83	6.978
Queixinho	A+S	2	7.36	6.99	7.96	7.4	6.93	7.328
Bituca	A+S	3	7.76	7.62	7.8	7.38	7.89	7.69
Chica	A+S	3	7.15	6.81	7.12	7.05		7.0325
Chica	A+TH	1	7.31	7.78	7.94	7.19	7.06	7.456
Evita	A+TH	1	7.47	7.06	7.56	7.14	7.22	7.29
Alemão	A+TH	2	7.18	7.45	7.31	8.27	7.11	7.464
Coisinha	A+TH	2	7.41	9.13	7.52	6.98	6.88	7.584
Savanah	A+TH	2	7.28	7.39	7.54	7.1	6.82	7.226
Lili	A+TH	3	6.88	6.89	6.69	7.66	7.09	7.042
Sam	A+TH	3	7.86	7.72	7.63	8.04	8.25	7.9
Bituca	A+S+TH	1	7.58	8.2	8.09	7.92	7.19	7.796
Queixinho	A+S+TH	1	7.59	7.71	8.46	8.42	7.23	7.882
Chica	A+S+TH	2	7.06	7.36	7.11	7.36	7.24	7.226
Lili	A+S+TH	2	7.08	7.22	7.22	6.75	6.99	7.052
Coisinha	A+S+TH	3	7.31	7.38	7.2	7.69	7.14	7.344
Savanah	A+S+TH	3	7.7	7.2	7.11	7.17	7.22	7.28

## Sheet: Feacal pH
Animal	Tratamento	Período	pH	pH	pH	pH	pH	pH Médio
Lili	Arroz	1						6.84
Savanah	Arroz	1						6.75
Bituca	Arroz	2	6.42	6.34	6.82	6.1	6.08	6.352
Sam	Arroz	2	6.73	6.87	7.21	6.66	6.06	6.706
Alemão	Arroz	3	6.21	6.39	6.61	6.49		6.425
Evita	Arroz	3	6.79	6.56	6.48	8.54	6.64	7.002
Queixinho	Arroz	3	6.95	6.46	6.68	6.83	6.84	6.752
Alemão	A+S	1						6.5
Coisinha	A+S	1						6.51
Sam	A+S	1						6.94
Evita	A+S	2	6.07	6.75	7.04	6.43	6.32	6.522
Queixinho	A+S	2	6.15	6.76	6.48	6.1	6.41	6.38
Bituca	A+S	3	5.82	6.95	6.13	6.79	6.52	6.442
Chica	A+S	3	6.76	6.38	6.26	7.26	6.68	6.668
Chica	A+TH	1						6.51
Evita	A+TH	1						6.76
Alemão	A+TH	2	6.55	6.79	6.52	6.45		6.5775
Coisinha	A+TH	2	6.98	7.15	5.88	6.1	6.4	6.502
Savanah	A+TH	2	6.62	7.03	6.69	6.28	6.39	6.602
Lili	A+TH	3	6.55	6.94	7.18	7.38		7.0125
Sam	A+TH	3	7.4	6.96	7.35	6.97	7.22	7.18
Bituca	A+S+TH	1						6.49
Queixinho	A+S+TH	1						6.7
Chica	A+S+TH	2	6	6.62	6.12	6.83	6.2	6.354
Lili	A+S+TH	2	6.5	6.91	7.12	6.1		6.6575
Coisinha	A+S+TH	3	7.34	6.56	6.14	5.74	6.8	6.516
Savanah	A+S+TH	3	6.96	6.94	7.06	6.78	6.75	6.898

## Sheet: Faecal score means
Animal	Tratamento	Período	Escore Fecal
Lili	Arroz	1	1.66667
Savanah	Arroz	1	2.05556
Bituca	Arroz	2	2.1
Sam	Arroz	2	2.35
Alemão	Arroz	3	2
Evita	Arroz	3	2.2
Queixinho	Arroz	3	2
Alemão	A+S	1	2.125
Coisinha	A+S	1	2.08333
Sam	A+S	1	2.375
Evita	A+S	2	2.20833
Queixinho	A+S	2	2.05556
Bituca	A+S	3	2.25
Chica	A+S	3	2.1
Chica	A+TH	1	2.05
Evita	A+TH	1	2.22222
Alemão	A+TH	2	1.9375
Coisinha	A+TH	2	1.95
Savanah	A+TH	2	2.33333
Lili	A+TH	3	1.5
Sam	A+TH	3	2.25
Bituca	A+S+TH	1	2.16667
Queixinho	A+S+TH	1	2.08502
Chica	A+S+TH	2	2.2
Lili	A+S+TH	2	1.75
Coisinha	A+S+TH	3	2
Savanah	A+S+TH	3	2.1

## Sheet: Glycemic data
	DADOS DA GLICEMIA PÓS-PRANDIAL DOS CÃES DIETAS ARROZ
Dieta	Dieta	Animal	T0	T5	T10	T15	T30	T45	T60	T90	T120	T180	T240	T300	T360	T420	T480
1	Arroz	Bituca	80	73	69	73	76	76	77	68	64	68	74	72	72	71	68
1	Arroz	Evita	78	78	79	80	83	79	89	104	90	97	95	91	80	89	86
1	Arroz	Lili	81	78	82	77	71	85	89	91	82	78	82	74	72	77	80
1	Arroz	Queixinho	79	79	81	73	75	79	83	80	79	87	78	87	75	75	77
1	Arroz	Sam	80	75	75	79	76	89	101	91	91	77	82	83	72	77	74
2	Arroz e Sorgo	Alemão	68	87	75	76	78	86	93	87	86	99	84	89	89	72	89
2	Arroz e Sorgo	Chica	72	72	72	56	64	90	98	106	71	89	106	96	88	84	88
2	Arroz e Sorgo	Coisinha	75	73	73	86	95	86	80	85	82	70	86	68	82	78	83
2	Arroz e Sorgo	Evita	83	75	80	80	80	86	106	94	89	94	90	93	83	83	91
2	Arroz e Sorgo	Queixinho	85	79	89	75	83	85	86	83	88	87	74	77	85	74	81
2	Arroz e Sorgo	Sam	86	72	69	78	84	79	103	92	78	75	82	71	75	92	92
3	Arroz e ENC	Alemão	72	81	89	73	80	89	92	110	118	118	112	94	78	74	81
3	Arroz e ENC	Chica	75	77	76	87	77	79	90	93	81	95	78	77	75	66	73
3	Arroz e ENC	Coisinha	80	79	72	70	77	78	102	84	81	94	91	80	77	81	76
3	Arroz e ENC	Evita	86	80	87	84	91	92	82	86	88	78	98	87	84	87	83
3	Arroz e ENC	Lili	78	71	84	79	82	81	80	95	90	90	88	78	80	79	83
3	Arroz e ENC	Sam	81	76	81	80	78	78	95	88	81	90	90	75	81	86	74
3	Arroz e ENC	Savanah	93	92	96	95	88	98	95	113	114	107	107	103	95	95	86
4	Arroz, Sorgo e ENC	Bituca	82	73	73	73	75	74	91	72	79	77	76	75	75	70	79
4	Arroz, Sorgo e ENC	Chica	82	85	84	84	100	103	114	109	120	104	102	76	82	86	86
4	Arroz, Sorgo e ENC	Coisinha	82	76	75	75	75	83	87	89	83	82	78	85	83	72	76
4	Arroz, Sorgo e ENC	Lili	81	72	74	73	78	84	96	88	88	92	78	83	83	88	86
4	Arroz, Sorgo e ENC	Queixinho	73	73	74	70	81	96	86	70	64	77	76	80	87	73	80
